# Supplementary material for: Caveolin-1 promotes Ewing sarcoma metastasis regulating MMP-9 expression through MAPK/ERK pathway
Source: Oncotarget. 2016 Jul 28;7(35):56889–903. doi: 10.18632/oncotarget.10872 (PMC5302960; doi:10.18632/oncotarget.10872)
Supplement: Supplementary file 2 [file oncotarget-07-56889-s002.xlsx]

## Sheet: Hoja1
	ARRAY	Patient	CASE#	RACE	GENDER	Date of Birth	Diagnosis date	SITE	Last follow-up date	SURVSTAT	RLPDINDC	Relapse Date	SMDATE	STAGE	MASS SIZE	Age at diagnosis (years)	Site Category	Origin
	A1	1	3	W	M	1962-10-23	1979-07-05	PELVIS	1981-03-23	E	RL	1980-05-08	.	M	MASS->8CM.	16.6982	A	BO
	A1	2	4	W	M	1963-05-17	1980-01-04	RIB	1980-08-20	E	PD	1980-04-28	.	M	MASS->8CM.	16.6352	A	BO
	A1	3	5	W	F	1966-09-21	1980-08-05	SCAPULA	1981-12-24	E	RL	1981-10-14	.	M	MASS->8CM.	13.8727	A	BO
	A1	8	8	W	F	1985-10-30	1989-05-19	RIB	2002-03-28	A		.	.	L	MASS->8CM.	3.551	A	BO
	A1	9	6	W	M	1980-05-08	1989-09-21	ILIUM	2007-04-23	A		.	.	M	MASS->8CM.	9.3717	A	BO
	A1	11	9	W	F	1975-02-20	1990-09-05	CHEST-WALL	1999-03-14	E	RL	1995-07-11	.	M	MASS-<8CM.	15.54	A	ST
	A1	12	10	W	F	1980-11-18	1990-11-20	TIBIA	1993-01-01	E	PD	1991-04-09	.	L	MASS->8CM.	10.0041	E	BO
	A1	13	13	W	F	1988-01-04	1991-01-21	ISCHIUM	1994-08-05	E	RL	1992-09-29	.	L	MASS-<8CM.	3.0472	A	BO
	A1	15	12	W	M	1980-06-24	1991-06-03	LEG	1992-02-29	E	PD	1991-09-30	.	M	MASS->8CM.	10.9405	E	ST
	A1	16	11	W	M	1973-12-28	1991-10-21	KIDNEY-LEFT	1993-01-05	E	RL	1992-10-18	.	M	MASS->8CM.	17.8125	A	ST
	A1	17	14	W	F	1983-12-12	1992-02-11	SACRUM	2007-12-18	A		.	.	L	MASS-<8CM.	8.167	A	BO
	A1	20	15	W	M	1979-08-22	1993-04-29	RADIUS	2008-03-27	A		.	2001-08-30	L	MASS->8CM.	13.6865	E	BO
	A1	21	16	W	M	1978-02-23	1993-05-27	VERTEBRA	2008-04-09	A		.	.	L	MASS->8CM.	15.2553	A	BO
	A1	26	17	W	M	1979-07-10	1995-12-27	RIB	1998-01-18	E	RL	1997-06-02	.	M	MASS->8CM.	16.4654	A	BO
	A1	38	3	W	F	1987-02-04	2001-03-19	CHEST-WALL	2007-11-20	A	PD	2001-11-09	.	L	MASS->8CM.	14.1191	A	ST
	A2	4	9	W	M	1960-09-26	1980-08-20	FEMUR	2003-10-09	A	RL	1982-09-24	.	L	MASS->8CM.	19.8987	E	BO
	A2	7	10	W	M	1976-07-07	1988-05-16	FEMUR	2007-11-10	A	RL	1991-06-03	.	L	MASS->8CM.	11.8576	E	BO
	A2	14	11	W	F	1974-05-11	1991-04-18	LEG	2007-07-04	A		.	.	L	MASS-<8CM.	16.9363	E	ST
	A2	30	12	W	M	1989-10-22	1998-10-16	METATARSAL	2006-10-03	A	RL	2000-09-18	.	L	MASS-<8CM.	8.9829	E	BO
	A2	31	13	W	M	1985-02-18	1998-11-19	FEMUR	2007-06-20	A		.	.	M	MASS->8CM.	13.7495	E	BO
	A2	33	15	W	F	1980-02-21	1999-03-15	LEG	2007-08-07	A		.	.	L	MASS->8CM.	19.0609	E	ST
	A2	35	5	W	M	2000-03-01	2001-04-11	MEDIASTINUM	2007-07-11	A		.	.	L	MASS->8CM.	1.1116	A	ST
	A2	36	6	W	M	1990-02-15	2001-07-19	FIBULA	2007-08-01	A		.	.	L	MASS-<8CM.	11.4223	E	BO
	A2	37	4	B	M	1990-03-08	2001-08-21	CHEST-WALL	2002-05-29	E	PD	2002-05-02	.	L	MASS->8CM.	11.4552	A	ST
	A2	41	8	W	M	1989-10-06	2003-06-19	METACARPAL	2007-08-04	E		.	.	L	MASS-<8CM.	13.7002	E	BO
	A3	22	11	W	F	1973-08-14	1993-08-04	RETROPERIT	2007-11-28	A		.	.	L	MASS->8CM.	19.9726	A	ST
	A3	25	1	W	F	1977-03-17	1995-07-09	NECK	2001-03-18	E	RL	1999-08-06	.	L	MASS-<8CM.	18.3107	A	ST
	A3	32	3	W	M	1996-05-25	1999-01-15	EO-PELVIS	2001-09-16	E	RL	2000-12-27	2000-10-16	L	MASS-<8CM.	2.642	A	ST
	A3	39	8	W	F	1982-08-23	2002-01-28	TIBIA-PROXIMAL	2008-04-09	A		.	.	L	MASS->8CM.	19.4333	E	BO
				W=White	F=Female					A=Alive	RL=Relapse			L=Local			A=Axial	BO=Bone
				B=Black	M=Male					E=Expired	PD=Progressive dissease			M=Metastasis			E=Extremity	ST=Soft Tissue
